# Supplementary material for: Human Induced Pluripotent Stem Cell-Derived 3D-Neurospheres Are Suitable for Neurotoxicity Screening
Source: Cells. 2020 May 1;9(5):1122. doi: 10.3390/cells9051122 (PMC7290365; doi:10.3390/cells9051122)
Supplement: Supplementary file 1 [file cells-09-01122-s001.zip]

Archive with 2 entries (2 files):
- Kobolak et al_Supplementary Figures_revised.pdf
- Kobolak et al_Supplementary_Tables.pdf
